# Supplementary material for: Microbial Community Composition of Explosive-Contaminated Soils: A Metataxonomic Analysis
Source: Microorganisms. 2025 Feb 19;13(2):453. doi: 10.3390/microorganisms13020453 (PMC11858405; doi:10.3390/microorganisms13020453)
Supplement: Supplementary file 1 [file microorganisms-13-00453-s001.zip]

Archive with 1 entries (1 files):
- microorganisms-3392879-supplementary.pdf
